# Supplementary material for: Water vapor transport observed at a coastal Mediterranean site during the summer of 2021 and compared with ERA5
Source: Sci Rep. 2026 Feb 14;16:9105. doi: 10.1038/s41598-026-36040-0 (PMC12996470; doi:10.1038/s41598-026-36040-0)
Supplement: Supplementary file 1 — Supplementary Material 1 [file 41598_2026_36040_MOESM1_ESM.zip]

Archive with 18 entries (17 files):
- Supplement_material/
- __MACOSX/._Supplement_material
- Supplement_material/.DS_Store
- __MACOSX/Supplement_material/._.DS_Store
- Supplement_material/combined_animation_figure6_700_1000..gif
- __MACOSX/Supplement_material/._combined_animation_figure6_700_1000..gif
- Supplement_material/combined_animation_figure5_700_1000.gif
- __MACOSX/Supplement_material/._combined_animation_figure5_700_1000.gif
- Supplement_material/Supplement_material_v17122025.pdf
- __MACOSX/Supplement_material/._Supplement_material_v17122025.pdf
- Supplement_material/combined_animation_figure6_300_700.gif
- __MACOSX/Supplement_material/._combined_animation_figure6_300_700.gif
- Supplement_material/combined_animation_figure5_300_1000.gif
- __MACOSX/Supplement_material/._combined_animation_figure5_300_1000.gif
- Supplement_material/combined_animation_figure6_300_1000..gif
- __MACOSX/Supplement_material/._combined_animation_figure6_300_1000..gif
- Supplement_material/combined_animation_figure5_300_700.gif
- __MACOSX/Supplement_material/._combined_animation_figure5_300_700.gif
